# Supplementary material for: Assessment of Electrospun Poly(ε-caprolactone) and Poly(lactic acid) Fiber Scaffolds to Generate 3D In Vitro Models of Colorectal Adenocarcinoma: A Preliminary Study
Source: Int J Mol Sci. 2023 May 29;24(11):9443. doi: 10.3390/ijms24119443 (PMC10253282; doi:10.3390/ijms24119443)
Supplement: Supplementary file 1 [file ijms-24-09443-s001.zip]

Archive with 1 entries (1 files):
- ijms-2400160-supplementary.pdf
